# Supplementary material for: Specificity in the Susceptibilities of Escherichia coli, Pseudomonas aeruginosa and Staphylococcus aureus Clinical Isolates to Six Metal Antimicrobials
Source: Antibiotics (Basel). 2019 May 1;8(2):51. doi: 10.3390/antibiotics8020051 (PMC6627307; doi:10.3390/antibiotics8020051)
Supplement: Supplementary file 1 [file antibiotics-08-00051-s001.zip]

Archive with 3 entries (2 files):
- Supplementary_Antibiotics_Resubmission.docx
- __MACOSX/
- __MACOSX/._Supplementary_Antibiotics_Resubmission.docx
